# Supplementary material for: Mixed-Method Evaluation of a Community Pharmacy Antimicrobial Stewardship Intervention (PAMSI)
Source: Healthcare (Basel). 2022 Jul 12;10(7):1288. doi: 10.3390/healthcare10071288 (PMC9323088; doi:10.3390/healthcare10071288)
Supplement: Supplementary file 1 [file healthcare-10-01288-s001.zip]

Archive with 1 entries (1 files):
- healthcare-1766820-supplementary.pdf
